# Supplementary material for: Contextual Factors Among Indiscriminate or Large Attacks on Food or Water Supplies, 1946-2015
Source: Health Secur. 2016 Feb 1;14(1):19–28. doi: 10.1089/hs.2015.0056 (PMC5076485; doi:10.1089/hs.2015.0056)
Supplement: Supplemental data [file Supp_Data.zip]

Archive with 2 entries (2 files):
- Supp_S1.docx
- Supp_S2.docx
